# Supplementary material for: Study reporting guidelines: How valid are they?
Source: Contemp Clin Trials Commun. 2019 Mar 11;14:100343. doi: 10.1016/j.conctc.2019.100343 (PMC6421355; doi:10.1016/j.conctc.2019.100343)
Supplement: Multimedia component 3 [file mmc3.xml]

<?xml version="1.0" encoding="UTF-8" standalone="no"?><data:data><datasets><author>catherine.arundel@york.ac.uk</author><type>0</type><dataset><value>1</value><reason>Data will be made available on request</reason><comments/></dataset></datasets></data:data>
